# Supplementary material for: kMetaShot: a fast and reliable taxonomy classifier for metagenome-assembled genomes
Source: Brief Bioinform. 2025 Jan 2;26(1):bbae680. doi: 10.1093/bib/bbae680 (PMC11695915; doi:10.1093/bib/bbae680)
Supplement: Supplementary_Table_3_bbae680 [file supplementary_table_3_bbae680.xlsx]

## Sheet: Sheet1
	Supplementary Table 3: Tuning of ass2ref kMetaShot parameter and Taxonomic classification performances evaluation. For each ass2ref tested Threshold and for each taxonomic rank (i.e. Genus, Species and, Strain) the following data were measured: True Positive (TP), False Negative (FN), True Negative (TN) and False Positive (FP), Correctly Classified MAGs, Assigned MAGs, Sensitivity, Specificity, P…
Rank	Threshold	TP	FN	TN	FP	Correctly Classified MAGs	Assigned MAGs	Sensitivity	Specificity	Precision	F1-score	FPR	Balanced Accuracy	Accuracy
Strain	0	770	169	63225	156	770	926	0.820021	0.997539	0.831533	0.825737	0.00246131	0.90878	0.994947
Species	0	838	101	36612	88	838	926	0.892439	0.997602	0.904968	0.89866	0.00239782	0.94502	0.994979
Genus	0	872	67	2720	54	872	926	0.928647	0.980534	0.941685	0.935121	0.0194665	0.954591	0.967412
Strain	0.05	770	169	63237	144	770	914	0.820021	0.997728	0.842451	0.831085	0.00227197	0.908875	0.995134
Species	0.05	834	105	36620	80	834	914	0.888179	0.99782	0.912473	0.900162	0.00217984	0.943	0.995085
Genus	0.05	872	67	2720	54	872	926	0.928647	0.980534	0.941685	0.935121	0.0194665	0.954591	0.967412
Strain	0.1	770	169	63247	134	770	904	0.820021	0.997886	0.85177	0.835594	0.0021142	0.908954	0.995289
Species	0.1	833	106	36629	71	833	904	0.887114	0.998065	0.92146	0.903961	0.0019346	0.94259	0.995297
Genus	0.1	872	67	2720	54	872	926	0.928647	0.980534	0.941685	0.935121	0.0194665	0.954591	0.967412
Strain	0.15	770	169	63254	127	770	897	0.820021	0.997996	0.858417	0.83878	0.00200376	0.909009	0.995398
Species	0.15	833	106	36636	64	833	897	0.887114	0.998256	0.928651	0.907407	0.00174387	0.942685	0.995483
Genus	0.15	872	67	2720	54	872	926	0.928647	0.980534	0.941685	0.935121	0.0194665	0.954591	0.967412
Strain	0.2	770	169	63259	122	770	892	0.820021	0.998075	0.863229	0.84107	0.00192487	0.909048	0.995476
Species	0.2	828	111	36636	64	828	892	0.881789	0.998256	0.928251	0.904424	0.00174387	0.940023	0.995351
Genus	0.2	872	67	2720	54	872	926	0.928647	0.980534	0.941685	0.935121	0.0194665	0.954591	0.967412
Strain	0.25	770	169	63268	113	770	883	0.820021	0.998217	0.872027	0.845225	0.00178287	0.909119	0.995616
Species	0.25	824	115	36641	59	824	883	0.877529	0.998392	0.933182	0.904501	0.00160763	0.937961	0.995377
Genus	0.25	872	67	2720	54	872	926	0.928647	0.980534	0.941685	0.935121	0.0194665	0.954591	0.967412
Strain	0.3	770	169	63277	104	770	874	0.820021	0.998359	0.881007	0.849421	0.00164087	0.90919	0.995756
Species	0.3	821	118	36647	53	821	874	0.874334	0.998556	0.939359	0.905681	0.00144414	0.936445	0.995457
Genus	0.3	872	67	2720	54	872	926	0.928647	0.980534	0.941685	0.935121	0.0194665	0.954591	0.967412
Strain	0.35	770	169	63288	93	770	863	0.820021	0.998533	0.892236	0.854606	0.00146732	0.909277	0.995927
Species	0.35	817	122	36654	46	817	863	0.870075	0.998747	0.946698	0.90677	0.00125341	0.934411	0.995537
Genus	0.35	872	67	2720	54	872	926	0.928647	0.980534	0.941685	0.935121	0.0194665	0.954591	0.967412
Strain	0.4	770	169	63292	89	770	859	0.820021	0.998596	0.896391	0.856507	0.00140421	0.909309	0.995989
Species	0.4	817	122	36658	42	817	859	0.870075	0.998856	0.951106	0.908788	0.00114441	0.934465	0.995643
Genus	0.4	872	67	2720	54	872	926	0.928647	0.980534	0.941685	0.935121	0.0194665	0.954591	0.967412
Strain	0.45	770	169	63297	84	770	854	0.820021	0.998675	0.901639	0.858896	0.00132532	0.909348	0.996067
Species	0.45	815	124	36661	39	815	854	0.867945	0.998937	0.954333	0.909091	0.00106267	0.933441	0.995669
Genus	0.45	872	67	2720	54	872	926	0.928647	0.980534	0.941685	0.935121	0.0194665	0.954591	0.967412
Strain	0.5	770	169	63300	81	770	851	0.820021	0.998722	0.904818	0.860335	0.00127799	0.909372	0.996113
Species	0.5	815	124	36664	36	815	851	0.867945	0.999019	0.957697	0.910615	0.000980926	0.933482	0.995749
Genus	0.5	872	67	2720	54	872	926	0.928647	0.980534	0.941685	0.935121	0.0194665	0.954591	0.967412
Strain	0.55	770	169	63307	74	770	844	0.820021	0.998832	0.912322	0.863713	0.00116754	0.909427	0.996222
Species	0.55	813	126	36669	31	813	844	0.865815	0.999155	0.96327	0.911946	0.000844687	0.932485	0.995829
Genus	0.55	872	67	2720	54	872	926	0.928647	0.980534	0.941685	0.935121	0.0194665	0.954591	0.967412
Strain	0.6	770	169	63312	69	770	839	0.820021	0.998911	0.917759	0.866142	0.00108865	0.909466	0.9963
Species	0.6	811	128	36672	28	811	839	0.863685	0.999237	0.966627	0.912261	0.000762943	0.931461	0.995855
Genus	0.6	872	67	2720	54	872	926	0.928647	0.980534	0.941685	0.935121	0.0194665	0.954591	0.967412
Strain	0.65	770	169	63315	66	770	836	0.820021	0.998959	0.921053	0.867606	0.00104132	0.90949	0.996346
Species	0.65	810	129	36674	26	810	836	0.86262	0.999292	0.9689	0.912676	0.000708447	0.930956	0.995882
Genus	0.65	872	67	2720	54	872	926	0.928647	0.980534	0.941685	0.935121	0.0194665	0.954591	0.967412
Strain	0.7	769	170	63319	62	769	831	0.818956	0.999022	0.925391	0.868927	0.000978211	0.908989	0.996393
Species	0.7	807	132	36676	24	807	831	0.859425	0.999346	0.971119	0.911864	0.000653951	0.929385	0.995855
Genus	0.7	872	67	2720	54	872	926	0.928647	0.980534	0.941685	0.935121	0.0194665	0.954591	0.967412
Strain	0.75	769	170	63323	58	769	827	0.818956	0.999085	0.929867	0.870895	0.000915101	0.909021	0.996455
Species	0.75	806	133	36679	21	806	827	0.85836	0.999428	0.974607	0.912797	0.000572207	0.928894	0.995908
Genus	0.75	872	67	2720	54	872	926	0.928647	0.980534	0.941685	0.935121	0.0194665	0.954591	0.967412
Strain	0.8	769	170	63325	56	769	825	0.818956	0.999116	0.932121	0.871882	0.000883546	0.909036	0.996486
Species	0.8	805	134	36680	20	805	825	0.857295	0.999455	0.975758	0.912698	0.000544959	0.928375	0.995908
Genus	0.8	872	67	2720	54	872	926	0.928647	0.980534	0.941685	0.935121	0.0194665	0.954591	0.967412
Strain	0.85	766	173	63327	54	766	820	0.815761	0.999148	0.934146	0.870949	0.00085199	0.907455	0.996471
Species	0.85	801	138	36681	19	801	820	0.853035	0.999482	0.976829	0.910745	0.000517711	0.926259	0.995829
Genus	0.85	872	67	2720	54	872	926	0.928647	0.980534	0.941685	0.935121	0.0194665	0.954591	0.967412
Strain	0.9	766	173	63331	50	766	816	0.815761	0.999211	0.938725	0.872934	0.00078888	0.907486	0.996533
Species	0.9	800	139	36684	16	800	816	0.85197	0.999564	0.980392	0.911681	0.000435967	0.925767	0.995882
Genus	0.9	872	67	2720	54	872	926	0.928647	0.980534	0.941685	0.935121	0.0194665	0.954591	0.967412
Strain	0.95	763	176	63334	47	763	810	0.812567	0.999258	0.941975	0.872499	0.000741547	0.905913	0.996533
Species	0.95	795	144	36685	15	795	810	0.846645	0.999591	0.981481	0.909091	0.000408719	0.923118	0.995776
Genus	0.95	872	67	2720	54	872	926	0.928647	0.980534	0.941685	0.935121	0.0194665	0.954591	0.967412
Strain	1	710	229	63342	39	710	749	0.756124	0.999385	0.947931	0.841232	0.000615326	0.877754	0.995833
Species	1	738	201	36689	11	738	749	0.785942	0.9997	0.985314	0.874408	0.000299728	0.892821	0.994368
Genus	1	872	67	2720	54	872	926	0.928647	0.980534	0.941685	0.935121	0.0194665	0.954591	0.967412
